# Supplementary material for: Diagnostic Significance in Estimating Tumor Burden Using Extracellular Salivary Biomarkers in Gastric Cancer Patients
Source: J Clin Med. 2025 May 21;14(10):3596. doi: 10.3390/jcm14103596 (PMC12112491; doi:10.3390/jcm14103596)
Supplement: Supplementary file 1 [file jcm-14-03596-s001.zip]

Archive with 1 entries (1 files):
- jcm-3551438-supplementary.pdf
